# Supplementary material for: Phylogenetic Analysis of R2R3-MYB Family Genes in Tetrastigma hemsleyanum Diels et Gilg and Roles of ThMYB4 and ThMYB7 in Flavonoid Biosynthesis
Source: Biomolecules. 2023 Mar 15;13(3):531. doi: 10.3390/biom13030531 (PMC10046264; doi:10.3390/biom13030531)
Supplement: Supplementary file 1 [file biomolecules-13-00531-s001.zip › Table S1.xlsx]

## Sheet: Sheet1
Primers of qRT-PCR	Sequences
PAL-F	GCCAGCAGTGACTGGGTTAT
PAL-R	TCTTCTGTGGGAGGTTGCAC
C4H-F	ACCAACAAGGTGGTTCAGCA
C4H-R	GATTCCGGTGGTGGTGGAAT
CHS-F	CCAAATATCGGTGCTTACATGGC
CHS-R	TTCAAGGCGGCTTCCTTACC
CHI-F	AGGTTTGGAGATCGGAGGGA
CHI-R	TGACAGCTATCGTCGGAACG
4CL-F	CGAAGCAGGCCGTGTATTTG
4CL-R	GCGCATCGAATTTGCGGATA
Actin -F	GGTGCCCTGAGGTCCTGTT
Actin -R	AGGAACCACCGATCCAGACA
Primers of Transgenic Hairy Rooti Dentification	Sequences
ThMYB4-F	ATGGGACGGTCTCCCTGTT
FLAG-R	CTCAGTAGGATTCTGGTGTG
ThMYB7-F	ATGGGGAGAGCTCCTTGTTGT
FLAG-R	CTCAGTAGGATTCTGGTGTG
